# Supplementary material for: The Preoperative Level of Pain Predicts Chronic Pain in Patients Operated on for Degenerative Disc Disease—A Prospective Study
Source: J Clin Med. 2025 May 15;14(10):3467. doi: 10.3390/jcm14103467 (PMC12112273; doi:10.3390/jcm14103467)
Supplement: Supplementary file 1 [file jcm-14-03467-s001.zip]

Archive with 1 entries (1 files):
- jcm-3638512-supplementary.pdf
